# Supplementary material for: Unmasking the Fungicidal Potency and Multifaceted Mechanisms of Nutmeg Essential Oil Against Candida auris
Source: Pharmaceuticals (Basel). 2026 Jan 29;19(2):233. doi: 10.3390/ph19020233 (PMC12943223; doi:10.3390/ph19020233)
Supplement: Supplementary file 1 [file pharmaceuticals-19-00233-s001.zip]

Archive with 1 entries (1 files):
- pharmaceuticals-4066640-Supplementary File S1.pdf
